# Supplementary material for: Supramolecular Diversity, Theoretical Investigation and Antibacterial Activity of Cu, Co and Cd Complexes Based on the Tridentate N,N,O-Schiff Base Ligand Formed In Situ
Source: Molecules. 2022 Nov 25;27(23):8233. doi: 10.3390/molecules27238233 (PMC9740120; doi:10.3390/molecules27238233)
Supplement: Supplementary file 1 [file molecules-27-08233-s001.zip]

Archive with 1 entries (1 files):
- molecules-1970867-supplementary.pdf
